# Supplementary material for: 18F-FDG PET radiomic analysis to predict outcomes in metastatic melanoma treated with immune checkpoint inhibitors
Source: Front Immunol. 2026 Feb 25;17:1642620. doi: 10.3389/fimmu.2026.1642620 (PMC12975435; doi:10.3389/fimmu.2026.1642620)
Supplement: Supplementary Table 1 — Characteristics of the PET systems at Center 1 and Center 2 [file Table1.xlsx]

## Sheet: Feuil1
																		18F-FDG PET radiomic analysis to predict outcomes in metastatic melanoma treated with immune checkpoint inhibitors
																		Karim AMRANE1,2* MD-MSc, Coline LE MEUR3* MD-MSc, David BOURHIS4,5 PhD, Christian BERTHOU2,6 MD-PhD, Olivier PRADIER3,11 MD-PhD, Laurent MISERY MD-PhD7,8, Delphine LEGOUPIL MD7,8, Maxime ETIENNE9 MD, Georges-Philippe FONTAINE10 MD, Cyril LELEU11 MSc, Romain FLOCH MSc4, Pierre-Yves SALAUN MD-PhD4,5, Ronan ABGRAL4,5 MD-PhD, Vincent BOURBONNE3,12 MD-PhD.
																		1: Department of Oncology, Regional Hospital of Morlaix, France
																		2 : LBAI, UMR1227, Univ Brest, Inserm, Brest, France
																		3: Department of Radiotherapy, University Hospital of Brest, France
																		4: Department of Nuclear Medicine, University Hospital of Brest, France
																		5: UMR Inserm 1304 GETBO, IFR 148, University of Western Brittany, Brest, France
		S.Table 2 : PET textural features extraction and selection workflow																6: Department of Hematology, University Hospital of Brest, France
																		7 : Department of Dermatology, University Hospital of Brest, France
																		8: Laboratoire sur les Interactions Épithéliums-Neurones (LIEN-EA4685), University of Western Brittany, 29200 Brest, France
																		9 : Department of Dermatology Centre Hospitalier de Cornouaille, Quimper, France.
																		10 : Nuclear Medicine Centre Georges Charpak, Quimper, France.
																		11: Department of Radiotherapy, Centre Hospitalier de Cornouaille, Quimper, France.
																		12: Inserm, UMR1101, LaTIM, University of Western Brittany, Brest, France
																		*: These authors contributed equally.
																		Corresponding author:
																		Dr Karim AMRANE
																		Department of Oncology
																		Regional Hospital of Morlaix
																		Morlaix, 29600, France.
																		ORCID: 0000-0003-1357-1120
																		Email: kamrane@ch-morlaix.fr
Features	N°
Diagnostics_Image-original_Mean	1
Diagnostics_Image-original_Minimum	2
Diagnostics_Image-original_Maximum	3
Diagnostics_Mask-original_VoxelNum	4
Diagnostics_Mask-original_VolumeNum	5
Original_shape_Elongation	6
Original_shape_Flatness	7								191
Original_shape_LeastAxisLength	8								330
Original_shape_MajorAxisLength	9								335
Original_shape_Maximum2DDiameterColumn	10								343
Original_shape_Maximum2DDiameterRow	11								347
Original_shape_Maximum2DDiameterSlice	12								362
Original_shape_Maximum3DDiameter	13								374
Original_shape_MeshVolume	14								383
Original_shape_MinorAxisLength	15								387
Original_shape_Sphericity	16								394
Original_shape_SurfaceArea	17								400
Original_shape_SurfaceVolumeRatio	18								407
Original_shape_VoxelVolume	19								409
Original_firstorder_10Percentile	20								411
Original_firstorder_90Percentile	21								425
Original_firstorder_Energy	22								430
Original_firstorder_Entropy	23								475
Original_firstorder_InterquartileRange	24								476
Original_firstorder_Kurtosis	25								480
Original_firstorder_Maximum	26								516
Original_firstorder_MeanAbsoluteDeviation	27								521
Original_firstorder_Mean	28								528				343	Wavelet-LHH_GLRLM_GrayLevelVariance
Original_firstorder_Median	29								551				411	Wavelet-HLL_GLCM_ClusterProminence
Original_firstorder_Minimum	30								553				755	Wavelet-HHH_GLDM_GrayLevelVariance
Original_firstorder_Range	31								595
Original_firstorder_RobustMeanAbsoluteDeviation	32								611
Original_firstorder_RootMeanSquared	33								616
Original_firstorder_Skewness	34								679
Original_firstorder_TotalEnergy	35								688
Original_firstorder_Uniformity	36								690
Original_firstorder_Variance	37								704
Original_GLCM_Autocorrelation	38								709
Original_GLCM_ClusterProminence	39								715
Original_GLCM_ClusterShade	40								719
Original_GLCM_ClusterTendency	41								731
Original_GLCM_Contrast	42								735
Original_GLCM_Correlation	43								755
Original_GLCM_DifferenceAverage	44								759
Original_GLCM_DifferenceEntropy	45								775
Original_GLCM_DifferenceVariance	46								781
Original_GLCM_LD	47								783
Original_GLCM_LDM	48								797
Original_GLCM_LDMN	49								802
Original_GLCM_LDN	50								804
Original_GLCM_LMC1	51								914
Original_GLCM_LMC2	52								937
Original_GLCM_InverseVariance	53
Original_GLCM_JointAverage	54		GLCM: Gray Level Co-occurrence Matrix
Original_GLCM_JointEnergy	55		GLRLM: Gray Level Run Length Matrix
Original_GLCM_JointEntropy	56		GLSZM: Gray Level Size Zone Matrix
Original_GLCM_MCC	57		NGTDM: Neighboring Gray Tone Difference Matrix
Original_GLCM_MaximumProbability	58		GLDM: Gray Level Dependence Matrix
Original_GLCM_SumAverage	59
Original_GLCM_SumEntropy	60
Original_GLCM_SumSquares	61
Original_GLRLM_GrayLevelNonUniformity	62
Original_GLRLM_GrayLevelNonUniformityNormalized	63
Original_GLRLM_GrayLevelVariance	64
Original_GLRLM_HighGrayLevelRunEmphasis	65
Original_GLRLM_LongRunEmphasis	66
Original_GLRLM_LongRunHighGrayLevelEmphasis	67
Original_GLRLM_LongRunLowGrayLevelEmphasis	68
Original_GLRLM_LowGrayLevelRunEmphasis	69
Original_GLRLM_RunEntropy	70
Original_GLRLM_RunLengthNonUniformity	71
Original_GLRLM_RunLengthNonUniformityNormalized	72
Original_GLRLM_RunPercentage	73
Original_GLRLM_RunVariance	74
Original_GLRLM_ShortRunEmphasis	75
Original_GLRLM_ShortRunHighGrayLevelEmphasis	76
Original_GLRLM_ShortRunLowGrayLevelEmphasis	77
Original_GLSZM_GrayLevelNonUniformity	78
Original_GLSZM_GrayLevelNonUniformityNormalized	79
Original_GLSZM_GrayLevelVariance	80
Original_GLSZM_HighGrayLevelZoneEmphasis	81
Original_GLSZM_LargeAreaEmphasis	82
Original_GLSZM_LargeAreaHighGrayLevelEmphasis	83
Original_GLSZM_LargeAreaLowGrayLevelEmphasis	84
Original_GLSZM_LowGrayLevelZoneEmphasis	85
Original_GLSZM_SizeZoneNonUniformity	86
Original_GLSZM_SizeZoneNonUniformityNormalized	87
Original_GLSZM_SmallAreaEmphasis	88
Original_GLSZM_SmallAreaHighGrayLevelEmphasis	89
Original_GLSZM_SmallAreaLowGrayLevelEmphasis	90
Original_GLSZM_ZoneEntropy	91
Original_GLSZM_ZonePercentage	92
Original_GLSZM_ZoneVariance	93
Original_NGTDM_Busyness	94
Original_NGTDM_Coarseness	95
Original_NGTDM_Complexity	96
Original_NGTDM_Contrast	97
Original_NGTDM_Strength	98
Original_GLDM_DependenceEntropy	99
Original_GLDM_DependenceNonUniformity	100
Original_GLDM_DependenceNonUniformityNormalized	101
Original_GLDM_DependenceVariance	102
Original_GLDM_GrayLevelNonUniformity	103
Original_GLDM_GrayLevelVariance	104
Original_GLDM_HighGrayLevelEmphasis	105
Original_GLDM_LargeDependenceEmphasis	106
Original_GLDM_LargeDependenceHighGrayLevelEmphasis	107
Original_GLDM_LargeDependenceLowGrayLevelEmphasis	108
Original_GLDM_LowGrayLevelEmphasis	109
Original_GLDM_SmallDependenceEmphasis	110
Original_GLDM_SmallDependenceHighGrayLevelEmphasis	111
Original_GLDM_SmallDependenceLowGrayLevelEmphasis	112
Wavelet-LLH_firstorder_10Percentile	113
Wavelet-LLH_firstorder_90Percentile	114
Wavelet-LLH_firstorder_Energy	115
Wavelet-LLH_firstorder_Entropy	116
Wavelet-LLH_firstorder_InterquartileRange	117
Wavelet-LLH_firstorder_Kurtosis	118
Wavelet-LLH_firstorder_Maximum	119
Wavelet-LLH_firstorder_MeanAbsoluteDeviation	120
Wavelet-LLH_firstorder_Mean	121
Wavelet-LLH_firstorder_Median	122
Wavelet-LLH_firstorder_Minimum	123
Wavelet-LLH_firstorder_Range	124
Wavelet-LLH_firstorder_RobustMeanAbsoluteDeviation	125
Wavelet-LLH_firstorder_RootMeanSquared	126
Wavelet-LLH_firstorder_Skewness	127
Wavelet-LLH_firstorder_TotalEnergy	128
Wavelet-LLH_firstorder_Uniformity	129
Wavelet-LLH_firstorder_Variance	130
Wavelet-LLH_GLCM_Autocorrelation	131
Wavelet-LLH_GLCM_ClusterProminence	132
Wavelet-LLH_GLCM_ClusterShade	133
Wavelet-LLH_GLCM_ClusterTendency	134
Wavelet-LLH_GLCM_Contrast	135
Wavelet-LLH_GLCM_Correlation	136
Wavelet-LLH_GLCM_DifferenceAverage	137
Wavelet-LLH_GLCM_DifferenceEntropy	138
Wavelet-LLH_GLCM_DifferenceVariance	139
Wavelet-LLH_GLCM_LD	140
Wavelet-LLH_GLCM_LDM	141
Wavelet-LLH_GLCM_LDMN	142
Wavelet-LLH_GLCM_LDN	143
Wavelet-LLH_GLCM_LMC1	144
Wavelet-LLH_GLCM_LMC2	145
Wavelet-LLH_GLCM_InverseVariance	146
Wavelet-LLH_GLCM_JointAverage	147
Wavelet-LLH_GLCM_JointEnergy	148
Wavelet-LLH_GLCM_JointEntropy	149
Wavelet-LLH_GLCM_MCC	150
Wavelet-LLH_GLCM_MaximumProbability	151
Wavelet-LLH_GLCM_SumAverage	152
Wavelet-LLH_GLCM_SumEntropy	153
Wavelet-LLH_GLCM_SumSquares	154
Wavelet-LLH_GLRLM_GrayLevelNonUniformity	155
Wavelet-LLH_GLRLM_GrayLevelNonUniformityNormalized	156
Wavelet-LLH_GLRLM_GrayLevelVariance	157
Wavelet-LLH_GLRLM_HighGrayLevelRunEmphasis	158
Wavelet-LLH_GLRLM_LongRunEmphasis	159
Wavelet-LLH_GLRLM_LongRunHighGrayLevelEmphasis	160
Wavelet-LLH_GLRLM_LongRunLowGrayLevelEmphasis	161
Wavelet-LLH_GLRLM_LowGrayLevelRunEmphasis	162
Wavelet-LLH_GLRLM_RunEntropy	163
Wavelet-LLH_GLRLM_RunLengthNonUniformity	164
Wavelet-LLH_GLRLM_RunLengthNonUniformityNormalized	165
Wavelet-LLH_GLRLM_RunPercentage	166
Wavelet-LLH_GLRLM_RunVariance	167
Wavelet-LLH_GLRLM_ShortRunEmphasis	168
Wavelet-LLH_GLRLM_ShortRunHighGrayLevelEmphasis	169
Wavelet-LLH_GLRLM_ShortRunLowGrayLevelEmphasis	170
Wavelet-LLH_GLSZM_GrayLevelNonUniformity	171
Wavelet-LLH_GLSZM_GrayLevelNonUniformityNormalized	172
Wavelet-LLH_GLSZM_GrayLevelVariance	173
Wavelet-LLH_GLSZM_HighGrayLevelZoneEmphasis	174
Wavelet-LLH_GLSZM_LargeAreaEmphasis	175
Wavelet-LLH_GLSZM_LargeAreaHighGrayLevelEmphasis	176
Wavelet-LLH_GLSZM_LargeAreaLowGrayLevelEmphasis	177
Wavelet-LLH_GLSZM_LowGrayLevelZoneEmphasis	178
Wavelet-LLH_GLSZM_SizeZoneNonUniformity	179
Wavelet-LLH_GLSZM_SizeZoneNonUniformityNormalized	180
Wavelet-LLH_GLSZM_SmallAreaEmphasis	181
Wavelet-LLH_GLSZM_SmallAreaHighGrayLevelEmphasis	182
Wavelet-LLH_GLSZM_SmallAreaLowGrayLevelEmphasis	183
Wavelet-LLH_GLSZM_ZoneEntropy	184
Wavelet-LLH_GLSZM_ZonePercentage	185
Wavelet-LLH_GLSZM_ZoneVariance	186
Wavelet-LLH_NGTDM_Busyness	187
Wavelet-LLH_NGTDM_Coarseness	188
Wavelet-LLH_NGTDM_Complexity	189
Wavelet-LLH_NGTDM_Contrast	190
Wavelet-LLH_NGTDM_Strength	191
Wavelet-LLH_GLDM_DependenceEntropy	192
Wavelet-LLH_GLDM_DependenceNonUniformity	193
Wavelet-LLH_GLDM_DependenceNonUniformityNormalized	194
Wavelet-LLH_GLDM_DependenceVariance	195
Wavelet-LLH_GLDM_GrayLevelNonUniformity	196
Wavelet-LLH_GLDM_GrayLevelVariance	197
Wavelet-LLH_GLDM_HighGrayLevelEmphasis	198
Wavelet-LLH_GLDM_LargeDependenceEmphasis	199
Wavelet-LLH_GLDM_LargeDependenceHighGrayLevelEmphasis	200
Wavelet-LLH_GLDM_LargeDependenceLowGrayLevelEmphasis	201
Wavelet-LLH_GLDM_LowGrayLevelEmphasis	202
Wavelet-LLH_GLDM_SmallDependenceEmphasis	203
Wavelet-LLH_GLDM_SmallDependenceHighGrayLevelEmphasis	204
Wavelet-LLH_GLDM_SmallDependenceLowGrayLevelEmphasis	205
Wavelet-LHL_firstorder_10Percentile	206
Wavelet-LHL_firstorder_90Percentile	207
Wavelet-LHL_firstorder_Energy	208
Wavelet-LHL_firstorder_Entropy	209
Wavelet-LHL_firstorder_InterquartileRange	210
Wavelet-LHL_firstorder_Kurtosis	211
Wavelet-LHL_firstorder_Maximum	212
Wavelet-LHL_firstorder_MeanAbsoluteDeviation	213
Wavelet-LHL_firstorder_Mean	214
Wavelet-LHL_firstorder_Median	215
Wavelet-LHL_firstorder_Minimum	216
Wavelet-LHL_firstorder_Range	217
Wavelet-LHL_firstorder_RobustMeanAbsoluteDeviation	218
Wavelet-LHL_firstorder_RootMeanSquared	219
Wavelet-LHL_firstorder_Skewness	220
Wavelet-LHL_firstorder_TotalEnergy	221
Wavelet-LHL_firstorder_Uniformity	222
Wavelet-LHL_firstorder_Variance	223
Wavelet-LHL_GLCM_Autocorrelation	224
Wavelet-LHL_GLCM_ClusterProminence	225
Wavelet-LHL_GLCM_ClusterShade	226
Wavelet-LHL_GLCM_ClusterTendency	227
Wavelet-LHL_GLCM_Contrast	228
Wavelet-LHL_GLCM_Correlation	229
Wavelet-LHL_GLCM_DifferenceAverage	230
Wavelet-LHL_GLCM_DifferenceEntropy	231
Wavelet-LHL_GLCM_DifferenceVariance	232
Wavelet-LHL_GLCM_LD	233
Wavelet-LHL_GLCM_LDM	234
Wavelet-LHL_GLCM_LDMN	235
Wavelet-LHL_GLCM_LDN	236
Wavelet-LHL_GLCM_LMC1	237
Wavelet-LHL_GLCM_LMC2	238
Wavelet-LHL_GLCM_InverseVariance	239
Wavelet-LHL_GLCM_JointAverage	240
Wavelet-LHL_GLCM_JointEnergy	241
Wavelet-LHL_GLCM_JointEntropy	242
Wavelet-LHL_GLCM_MCC	243
Wavelet-LHL_GLCM_MaximumProbability	244
Wavelet-LHL_GLCM_SumAverage	245
Wavelet-LHL_GLCM_SumEntropy	246
Wavelet-LHL_GLCM_SumSquares	247
Wavelet-LHL_GLRLM_GrayLevelNonUniformity	248
Wavelet-LHL_GLRLM_GrayLevelNonUniformityNormalized	249
Wavelet-LHL_GLRLM_GrayLevelVariance	250
Wavelet-LHL_GLRLM_HighGrayLevelRunEmphasis	251
Wavelet-LHL_GLRLM_LongRunEmphasis	252
Wavelet-LHL_GLRLM_LongRunHighGrayLevelEmphasis	253
Wavelet-LHL_GLRLM_LongRunLowGrayLevelEmphasis	254
Wavelet-LHL_GLRLM_LowGrayLevelRunEmphasis	255
Wavelet-LHL_GLRLM_RunEntropy	256
Wavelet-LHL_GLRLM_RunLengthNonUniformity	257
Wavelet-LHL_GLRLM_RunLengthNonUniformityNormalized	258
Wavelet-LHL_GLRLM_RunPercentage	259
Wavelet-LHL_GLRLM_RunVariance	260
Wavelet-LHL_GLRLM_ShortRunEmphasis	261
Wavelet-LHL_GLRLM_ShortRunHighGrayLevelEmphasis	262
Wavelet-LHL_GLRLM_ShortRunLowGrayLevelEmphasis	263
Wavelet-LHL_GLSZM_GrayLevelNonUniformity	264
Wavelet-LHL_GLSZM_GrayLevelNonUniformityNormalized	265
Wavelet-LHL_GLSZM_GrayLevelVariance	266
Wavelet-LHL_GLSZM_HighGrayLevelZoneEmphasis	267
Wavelet-LHL_GLSZM_LargeAreaEmphasis	268
Wavelet-LHL_GLSZM_LargeAreaHighGrayLevelEmphasis	269
Wavelet-LHL_GLSZM_LargeAreaLowGrayLevelEmphasis	270
Wavelet-LHL_GLSZM_LowGrayLevelZoneEmphasis	271
Wavelet-LHL_GLSZM_SizeZoneNonUniformity	272
Wavelet-LHL_GLSZM_SizeZoneNonUniformityNormalized	273
Wavelet-LHL_GLSZM_SmallAreaEmphasis	274
Wavelet-LHL_GLSZM_SmallAreaHighGrayLevelEmphasis	275
Wavelet-LHL_GLSZM_SmallAreaLowGrayLevelEmphasis	276
Wavelet-LHL_GLSZM_ZoneEntropy	277
Wavelet-LHL_GLSZM_ZonePercentage	278
Wavelet-LHL_GLSZM_ZoneVariance	279
Wavelet-LHL_NGTDM_Busyness	280
Wavelet-LHL_NGTDM_Coarseness	281
Wavelet-LHL_NGTDM_Complexity	282
Wavelet-LHL_NGTDM_Contrast	283
Wavelet-LHL_NGTDM_Strength	284
Wavelet-LHL_GLDM_DependenceEntropy	285
Wavelet-LHL_GLDM_DependenceNonUniformity	286
Wavelet-LHL_GLDM_DependenceNonUniformityNormalized	287
Wavelet-LHL_GLDM_DependenceVariance	288
Wavelet-LHL_GLDM_GrayLevelNonUniformity	289
Wavelet-LHL_GLDM_GrayLevelVariance	290
Wavelet-LHL_GLDM_HighGrayLevelEmphasis	291
Wavelet-LHL_GLDM_LargeDependenceEmphasis	292
Wavelet-LHL_GLDM_LargeDependenceHighGrayLevelEmphasis	293
Wavelet-LHL_GLDM_LargeDependenceLowGrayLevelEmphasis	294
Wavelet-LHL_GLDM_LowGrayLevelEmphasis	295
Wavelet-LHL_GLDM_SmallDependenceEmphasis	296
Wavelet-LHL_GLDM_SmallDependenceHighGrayLevelEmphasis	297
Wavelet-LHL_GLDM_SmallDependenceLowGrayLevelEmphasis	298
Wavelet-LHH_firstorder_10Percentile	299
Wavelet-LHH_firstorder_90Percentile	300
Wavelet-LHH_firstorder_Energy	301
Wavelet-LHH_firstorder_Entropy	302
Wavelet-LHH_firstorder_InterquartileRange	303
Wavelet-LHH_firstorder_Kurtosis	304
Wavelet-LHH_firstorder_Maximum	305
Wavelet-LHH_firstorder_MeanAbsoluteDeviation	306
Wavelet-LHH_firstorder_Mean	307
Wavelet-LHH_firstorder_Median	308
Wavelet-LHH_firstorder_Minimum	309
Wavelet-LHH_firstorder_Range	310
Wavelet-LHH_firstorder_RobustMeanAbsoluteDeviation	311
Wavelet-LHH_firstorder_RootMeanSquared	312
Wavelet-LHH_firstorder_Skewness	313
Wavelet-LHH_firstorder_TotalEnergy	314
Wavelet-LHH_firstorder_Uniformity	315
Wavelet-LHH_firstorder_Variance	316
Wavelet-LHH_GLCM_Autocorrelation	317
Wavelet-LHH_GLCM_ClusterProminence	318
Wavelet-LHH_GLCM_ClusterShade	319
Wavelet-LHH_GLCM_ClusterTendency	320
Wavelet-LHH_GLCM_Contrast	321
Wavelet-LHH_GLCM_Correlation	322
Wavelet-LHH_GLCM_DifferenceAverage	323
Wavelet-LHH_GLCM_DifferenceEntropy	324
Wavelet-LHH_GLCM_DifferenceVariance	325
Wavelet-LHH_GLCM_LD	326
Wavelet-LHH_GLCM_LDM	327
Wavelet-LHH_GLCM_LDMN	328
Wavelet-LHH_GLCM_LDN	329
Wavelet-LHH_GLCM_LMC1	330
Wavelet-LHH_GLCM_LMC2	331
Wavelet-LHH_GLCM_InverseVariance	332
Wavelet-LHH_GLCM_JointAverage	333
Wavelet-LHH_GLCM_JointEnergy	334
Wavelet-LHH_GLCM_JointEntropy	335
Wavelet-LHH_GLCM_MCC	336
Wavelet-LHH_GLCM_MaximumProbability	337
Wavelet-LHH_GLCM_SumAverage	338
Wavelet-LHH_GLCM_SumEntropy	339
Wavelet-LHH_GLCM_SumSquares	340
Wavelet-LHH_GLRLM_GrayLevelNonUniformity	341
Wavelet-LHH_GLRLM_GrayLevelNonUniformityNormalized	342
Wavelet-LHH_GLRLM_GrayLevelVariance	343
Wavelet-LHH_GLRLM_HighGrayLevelRunEmphasis	344
Wavelet-LHH_GLRLM_LongRunEmphasis	345
Wavelet-LHH_GLRLM_LongRunHighGrayLevelEmphasis	346
Wavelet-LHH_GLRLM_LongRunLowGrayLevelEmphasis	347
Wavelet-LHH_GLRLM_LowGrayLevelRunEmphasis	348
Wavelet-LHH_GLRLM_RunEntropy	349
Wavelet-LHH_GLRLM_RunLengthNonUniformity	350
Wavelet-LHH_GLRLM_RunLengthNonUniformityNormalized	351
Wavelet-LHH_GLRLM_RunPercentage	352
Wavelet-LHH_GLRLM_RunVariance	353
Wavelet-LHH_GLRLM_ShortRunEmphasis	354
Wavelet-LHH_GLRLM_ShortRunHighGrayLevelEmphasis	355
Wavelet-LHH_GLRLM_ShortRunLowGrayLevelEmphasis	356
Wavelet-LHH_GLSZM_GrayLevelNonUniformity	357
Wavelet-LHH_GLSZM_GrayLevelNonUniformityNormalized	358
Wavelet-LHH_GLSZM_GrayLevelVariance	359
Wavelet-LHH_GLSZM_HighGrayLevelZoneEmphasis	360
Wavelet-LHH_GLSZM_LargeAreaEmphasis	361
Wavelet-LHH_GLSZM_LargeAreaHighGrayLevelEmphasis	362
Wavelet-LHH_GLSZM_LargeAreaLowGrayLevelEmphasis	363
Wavelet-LHH_GLSZM_LowGrayLevelZoneEmphasis	364
Wavelet-LHH_GLSZM_SizeZoneNonUniformity	365
Wavelet-LHH_GLSZM_SizeZoneNonUniformityNormalized	366
Wavelet-LHH_GLSZM_SmallAreaEmphasis	367
Case-1_wavelet-LHH_glszm_SmallAreaHighGrayLevelEmphasis	368
Wavelet-LHH_GLSZM_SmallAreaLowGrayLevelEmphasis	369
Wavelet-LHH_GLSZM_ZoneEntropy	370
Wavelet-LHH_GLSZM_ZonePercentage	371
Wavelet-LHH_GLSZM_ZoneVariance	372
Wavelet-LHH_NGTDM_Busyness	373
Wavelet-LHH_NGTDM_Coarseness	374
Wavelet-LHH_NGTDM_Complexity	375
Wavelet-LHH_NGTDM_Contrast	376
Wavelet-LHH_NGTDM_Strength	377
Wavelet-LHH_GLDM_DependenceEntropy	378
Wavelet-LHH_GLDM_DependenceNonUniformity	379
Wavelet-LHH_GLDM_DependenceNonUniformityNormalized	380
Wavelet-LHH_GLDM_DependenceVariance	381
Wavelet-LHH_GLDM_GrayLevelNonUniformity	382
Wavelet-LHH_GLDM_GrayLevelVariance	383
Wavelet-LHH_GLDM_HighGrayLevelEmphasis	384
Wavelet-LHH_GLDM_LargeDependenceEmphasis	385
Wavelet-LHH_GLDM_LargeDependenceHighGrayLevelEmphasis	386
Wavelet-LHH_GLDM_LargeDependenceLowGrayLevelEmphasis	387
Wavelet-LHH_GLDM_LowGrayLevelEmphasis	388
Wavelet-LHH_GLDM_SmallDependenceEmphasis	389
Wavelet-LHH_GLDM_SmallDependenceHighGrayLevelEmphasis	390
Wavelet-LHH_GLDM_SmallDependenceLowGrayLevelEmphasis	391
Wavelet-HLL_firstorder_10Percentile	392
Wavelet-HLL_firstorder_90Percentile	393
Wavelet-HLL_firstorder_Energy	394
Wavelet-HLL_firstorder_Entropy	395
Wavelet-HLL_firstorder_InterquartileRange	396
Wavelet-HLL_firstorder_Kurtosis	397
Wavelet-HLL_firstorder_Maximum	398
Wavelet-HLL_firstorder_MeanAbsoluteDeviation	399
Wavelet-HLL_firstorder_Mean	400
Wavelet-HLL_firstorder_Median	401
Wavelet-HLL_firstorder_Minimum	402
Wavelet-HLL_firstorder_Range	403
Wavelet-HLL_firstorder_RobustMeanAbsoluteDeviation	404
Wavelet-HLL_firstorder_RootMeanSquared	405
Wavelet-HLL_firstorder_Skewness	406
Wavelet-HLL_firstorder_TotalEnergy	407
Wavelet-HLL_firstorder_Uniformity	408
Wavelet-HLL_firstorder_Variance	409
Wavelet-HLL_GLCM_Autocorrelation	410
Wavelet-HLL_GLCM_ClusterProminence	411
Wavelet-HLL_GLCM_ClusterShade	412
Wavelet-HLL_GLCM_ClusterTendency	413
Wavelet-HLL_GLCM_Contrast	414
Wavelet-HLL_GLCM_Correlation	415
Wavelet-HLL_GLCM_DifferenceAverage	416
Wavelet-HLL_GLCM_DifferenceEntropy	417
Wavelet-HLL_GLCM_DifferenceVariance	418
Wavelet-HLL_GLCM_LD	419
Wavelet-HLL_GLCM_LDM	420
Wavelet-HLL_GLCM_LDMN	421
Wavelet-HLL_GLCM_LDN	422
Wavelet-HLL_GLCM_LMC1	423
Wavelet-HLL_GLCM_LMC2	424
Wavelet-HLL_GLCM_InverseVariance	425
Wavelet-HLL_GLCM_JointAverage	426
Wavelet-HLL_GLCM_JointEnergy	427
Wavelet-HLL_GLCM_JointEntropy	428
Wavelet-HLL_GLCM_MCC	429
Wavelet-HLL_GLCM_MaximumProbability	430
Wavelet-HLL_GLCM_SumAverage	431
Wavelet-HLL_GLCM_SumEntropy	432
Wavelet-HLL_GLCM_SumSquares	433
Wavelet-HLL_GLRLM_GrayLevelNonUniformity	434
Wavelet-HLL_GLRLM_GrayLevelNonUniformityNormalized	435
Wavelet-HLL_GLRLM_GrayLevelVariance	436
Wavelet-HLL_GLRLM_HighGrayLevelRunEmphasis	437
Wavelet-HLL_GLRLM_LongRunEmphasis	438
Wavelet-HLL_GLRLM_LongRunHighGrayLevelEmphasis	439
Wavelet-HLL_GLRLM_LongRunLowGrayLevelEmphasis	440
Wavelet-HLL_GLRLM_LowGrayLevelRunEmphasis	441
Wavelet-HLL_GLRLM_RunEntropy	442
Wavelet-HLL_GLRLM_RunLengthNonUniformity	443
Wavelet-HLL_GLRLM_RunLengthNonUniformityNormalized	444
Wavelet-HLL_GLRLM_RunPercentage	445
Wavelet-HLL_GLRLM_RunVariance	446
Wavelet-HLL_GLRLM_ShortRunEmphasis	447
Wavelet-HLL_GLRLM_ShortRunHighGrayLevelEmphasis	448
Wavelet-HLL_GLRLM_ShortRunLowGrayLevelEmphasis	449
Wavelet-HLL_GLSZM_GrayLevelNonUniformity	450
Wavelet-HLL_GLSZM_GrayLevelNonUniformityNormalized	451
Wavelet-HLL_GLSZM_GrayLevelVariance	452
Wavelet-HLL_GLSZM_HighGrayLevelZoneEmphasis	453
Wavelet-HLL_GLSZM_LargeAreaEmphasis	454
Wavelet-HLL_GLSZM_LargeAreaHighGrayLevelEmphasis	455
Wavelet-HLL_GLSZM_LargeAreaLowGrayLevelEmphasis	456
Wavelet-HLL_GLSZM_LowGrayLevelZoneEmphasis	457
Wavelet-HLL_GLSZM_SizeZoneNonUniformity	458
Wavelet-HLL_GLSZM_SizeZoneNonUniformityNormalized	459
Wavelet-HLL_GLSZM_SmallAreaEmphasis	460
Wavelet-HLL_GLSZM_SmallAreaHighGrayLevelEmphasis	461
Wavelet-HLL_GLSZM_SmallAreaLowGrayLevelEmphasis	462
Wavelet-HLL_GLSZM_ZoneEntropy	463
Wavelet-HLL_GLSZM_ZonePercentage	464
Wavelet-HLL_GLSZM_ZoneVariance	465
Wavelet-HLL_NGTDM_Busyness	466
Wavelet-HLL_NGTDM_Coarseness	467
Wavelet-HLL_NGTDM_Complexity	468
Wavelet-HLL_NGTDM_Contrast	469
Wavelet-HLL_NGTDM_Strength	470
Wavelet-HLL_GLDM_DependenceEntropy	471
Wavelet-HLL_GLDM_DependenceNonUniformity	472
Wavelet-HLL_GLDM_DependenceNonUniformityNormalized	473
Wavelet-HLL_GLDM_DependenceVariance	474
Wavelet-HLL_GLDM_GrayLevelNonUniformity	475
Wavelet-HLL_GLDM_GrayLevelVariance	476
Wavelet-HLL_GLDM_HighGrayLevelEmphasis	477
Wavelet-HLL_GLDM_LargeDependenceEmphasis	478
Wavelet-HLL_GLDM_LargeDependenceHighGrayLevelEmphasis	479
Wavelet-HLL_GLDM_LargeDependenceLowGrayLevelEmphasis	480
Wavelet-HLL_GLDM_LowGrayLevelEmphasis	481
Wavelet-HLL_GLDM_SmallDependenceEmphasis	482
Wavelet-HLL_GLDM_SmallDependenceHighGrayLevelEmphasis	483
Wavelet-HLL_GLDM_SmallDependenceLowGrayLevelEmphasis	484
Wavelet-HLH_firstorder_10Percentile	485
Wavelet-HLH_firstorder_90Percentile	486
Wavelet-HLH_firstorder_Energy	487
Wavelet-HLH_firstorder_Entropy	488
Wavelet-HLH_firstorder_InterquartileRange	489
Wavelet-HLH_firstorder_Kurtosis	490
Wavelet-HLH_firstorder_Maximum	491
Wavelet-HLH_firstorder_MeanAbsoluteDeviation	492
Wavelet-HLH_firstorder_Mean	493
Wavelet-HLH_firstorder_Median	494
Wavelet-HLH_firstorder_Minimum	495
Wavelet-HLH_firstorder_Range	496
Wavelet-HLH_firstorder_RobustMeanAbsoluteDeviation	497
Wavelet-HLH_firstorder_RootMeanSquared	498
Wavelet-HLH_firstorder_Skewness	499
Wavelet-HLH_firstorder_TotalEnergy	500
Wavelet-HLH_firstorder_Uniformity	501
Wavelet-HLH_firstorder_Variance	502
Wavelet-HLH_GLCM_Autocorrelation	503
Wavelet-HLH_GLCM_ClusterProminence	504
Wavelet-HLH_GLCM_ClusterShade	505
Wavelet-HLH_GLCM_ClusterTendency	506
Wavelet-HLH_GLCM_Contrast	507
Wavelet-HLH_GLCM_Correlation	508
Wavelet-HLH_GLCM_DifferenceAverage	509
Wavelet-HLH_GLCM_DifferenceEntropy	510
Wavelet-HLH_GLCM_DifferenceVariance	511
Wavelet-HLH_GLCM_LD	512
Wavelet-HLH_GLCM_LDM	513
Wavelet-HLH_GLCM_LDMN	514
Wavelet-HLH_GLCM_LDN	515
Wavelet-HLH_GLCM_LMC1	516
Wavelet-HLH_GLCM_LMC2	517
Wavelet-HLH_GLCM_InverseVariance	518
Wavelet-HLH_GLCM_JointAverage	519
Wavelet-HLH_GLCM_JointEnergy	520
Wavelet-HLH_GLCM_JointEntropy	521
Wavelet-HLH_GLCM_MCC	522
Wavelet-HLH_GLCM_MaximumProbability	523
Wavelet-HLH_GLCM_SumAverage	524
Wavelet-HLH_GLCM_SumEntropy	525
Wavelet-HLH_GLCM_SumSquares	526
Wavelet-HLH_GLRLM_GrayLevelNonUniformity	527
Wavelet-HLH_GLRLM_GrayLevelNonUniformityNormalized	528
Wavelet-HLH_GLRLM_GrayLevelVariance	529
Wavelet-HLH_GLRLM_HighGrayLevelRunEmphasis	530
Wavelet-HLH_GLRLM_LongRunEmphasis	531
Wavelet-HLH_GLRLM_LongRunHighGrayLevelEmphasis	532
Wavelet-HLH_GLRLM_LongRunLowGrayLevelEmphasis	533
Wavelet-HLH_GLRLM_LowGrayLevelRunEmphasis	534
Wavelet-HLH_GLRLM_RunEntropy	535
Wavelet-HLH_GLRLM_RunLengthNonUniformity	536
Wavelet-HLH_GLRLM_RunLengthNonUniformityNormalized	537
Wavelet-HLH_GLRLM_RunPercentage	538
Wavelet-HLH_GLRLM_RunVariance	539
Wavelet-HLH_GLRLM_ShortRunEmphasis	540
Wavelet-HLH_GLRLM_ShortRunHighGrayLevelEmphasis	541
Wavelet-HLH_GLRLM_ShortRunLowGrayLevelEmphasis	542
Wavelet-HLH_GLSZM_GrayLevelNonUniformity	543
Wavelet-HLH_GLSZM_GrayLevelNonUniformityNormalized	544
Wavelet-HLH_GLSZM_GrayLevelVariance	545
Wavelet-HLH_GLSZM_HighGrayLevelZoneEmphasis	546
Wavelet-HLH_GLSZM_LargeAreaEmphasis	547
Wavelet-HLH_GLSZM_LargeAreaHighGrayLevelEmphasis	548
Wavelet-HLH_GLSZM_LargeAreaLowGrayLevelEmphasis	549
Wavelet-HLH_GLSZM_LowGrayLevelZoneEmphasis	550
Wavelet-HLH_GLSZM_SizeZoneNonUniformity	551
Wavelet-HLH_GLSZM_SizeZoneNonUniformityNormalized	552
Wavelet-HLH_GLSZM_SmallAreaEmphasis	553
Wavelet-HLH_GLSZM_SmallAreaHighGrayLevelEmphasis	554
Wavelet-HLH_GLSZM_SmallAreaLowGrayLevelEmphasis	555
Wavelet-HLH_GLSZM_ZoneEntropy	556
Wavelet-HLH_GLSZM_ZonePercentage	557
Wavelet-HLH_GLSZM_ZoneVariance	558
Wavelet-HLH_NGTDM_Busyness	559
Wavelet-HLH_NGTDM_Coarseness	560
Wavelet-HLH_NGTDM_Complexity	561
Wavelet-HLH_NGTDM_Contrast	562
Wavelet-HLH_NGTDM_Strength	563
Wavelet-HLH_GLDM_DependenceEntropy	564
Wavelet-HLH_GLDM_DependenceNonUniformity	565
Wavelet-HLH_GLDM_DependenceNonUniformityNormalized	566
CWavelet-HLH_GLDM_DependenceVariance	567
Wavelet-HLH_GLDM_GrayLevelNonUniformity	568
Wavelet-HLH_GLDM_GrayLevelVariance	569
Wavelet-HLH_GLDM_HighGrayLevelEmphasis	570
Wavelet-HLH_GLDM_LargeDependenceEmphasis	571
Wavelet-HLH_GLDM_LargeDependenceHighGrayLevelEmphasis	572
Wavelet-HLH_GLDM_LargeDependenceLowGrayLevelEmphasis	573
Wavelet-HLH_GLDM_LowGrayLevelEmphasis	574
Wavelet-HLH_GLDM_SmallDependenceEmphasis	575
Wavelet-HLH_GLDM_SmallDependenceHighGrayLevelEmphasis	576
Wavelet-HLH_GLDM_SmallDependenceLowGrayLevelEmphasis	577
Wavelet-HHL_firstorder_10Percentile	578
Wavelet-HHL_firstorder_90Percentile	579
Wavelet-HHL_firstorder_Energy	580
Wavelet-HHL_firstorder_Entropy	581
Wavelet-HHL_firstorder_InterquartileRange	582
Wavelet-HHL_firstorder_Kurtosis	583
Wavelet-HHL_firstorder_Maximum	584
Wavelet-HHL_firstorder_MeanAbsoluteDeviation	585
Wavelet-HHL_firstorder_Mean	586
Wavelet-HHL_firstorder_Median	587
Wavelet-HHL_firstorder_Minimum	588
Wavelet-HHL_firstorder_Range	589
Wavelet-HHL_firstorder_RobustMeanAbsoluteDeviation	590
Wavelet-HHL_firstorder_RootMeanSquared	591
Wavelet-HHL_firstorder_Skewness	592
Wavelet-HHL_firstorder_TotalEnergy	593
Wavelet-HHL_firstorder_Uniformity	594
Wavelet-HHL_firstorder_Variance	595
Wavelet-HHL_GLCM_Autocorrelation	596
Wavelet-HHL_GLCM_ClusterProminence	597
Wavelet-HHL_GLCM_ClusterShade	598
Wavelet-HHL_GLCM_ClusterTendency	599
Wavelet-HHL_GLCM_Contrast	600
Wavelet-HHL_GLCM_Correlation	601
Wavelet-HHL_GLCM_DifferenceAverage	602
Wavelet-HHL_GLCM_DifferenceEntropy	603
Wavelet-HHL_GLCM_DifferenceVariance	604
Wavelet-HHL_GLCM_LD	605
Wavelet-HHL_GLCM_LDM	606
Wavelet-HHL_GLCM_LDMN	607
Wavelet-HHL_GLCM_LDN	608
Wavelet-HHL_GLCM_LMC1	609
Wavelet-HHL_GLCM_LMC2	610
Wavelet-HHL_GLCM_InverseVariance	611
Wavelet-HHL_GLCM_JointAverage	612
Wavelet-HHL_GLCM_JointEnergy	613
Wavelet-HHL_GLCM_JointEntropy	614
Wavelet-HHL_GLCM_MCC	615
Wavelet-HHL_GLCM_MaximumProbability	616
Wavelet-HHL_GLCM_SumAverage	617
Wavelet-HHL_GLCM_SumEntropy	618
Wavelet-HHL_GLCM_SumSquares	619
Wavelet-HHL_GLRLM_GrayLevelNonUniformity	620
Wavelet-HHL_GLRLM_GrayLevelNonUniformityNormalized	621
Wavelet-HHL_GLRLM_GrayLevelVariance	622
Wavelet-HHL_GLRLM_HighGrayLevelRunEmphasis	623
Wavelet-HHL_GLRLM_LongRunEmphasis	624
Wavelet-HHL_GLRLM_LongRunHighGrayLevelEmphasis	625
Wavelet-HHL_GLRLM_LongRunLowGrayLevelEmphasis	626
Wavelet-HHL_GLRLM_LowGrayLevelRunEmphasis	627
Wavelet-HHL_GLRLM_RunEntropy	628
Wavelet-HHL_GLRLM_RunLengthNonUniformity	629
Wavelet-HHL_GLRLM_RunLengthNonUniformityNormalized	630
Wavelet-HHL_GLRLM_RunPercentage	631
Wavelet-HHL_GLRLM_RunVariance	632
Wavelet-HHL_GLRLM_ShortRunEmphasis	633
Wavelet-HHL_GLRLM_ShortRunHighGrayLevelEmphasis	634
Wavelet-HHL_GLRLM_ShortRunLowGrayLevelEmphasis	635
Wavelet-HHL_GLSZM_GrayLevelNonUniformity	636
Wavelet-HHL_GLSZM_GrayLevelNonUniformityNormalized	637
Wavelet-HHL_GLSZM_GrayLevelVariance	638
Wavelet-HHL_GLSZM_HighGrayLevelZoneEmphasis	639
Wavelet-HHL_GLSZM_LargeAreaEmphasis	640
Wavelet-HHL_GLSZM_LargeAreaHighGrayLevelEmphasis	641
Wavelet-HHL_GLSZM_LargeAreaLowGrayLevelEmphasis	642
Wavelet-HHL_GLSZM_LowGrayLevelZoneEmphasis	643
Wavelet-HHL_GLSZM_SizeZoneNonUniformity	644
Wavelet-HHL_GLSZM_SizeZoneNonUniformityNormalized	645
Wavelet-HHL_GLSZM_SmallAreaEmphasis	646
Wavelet-HHL_GLSZM_SmallAreaHighGrayLevelEmphasis	647
Wavelet-HHL_GLSZM_SmallAreaLowGrayLevelEmphasis	648
Wavelet-HHL_GLSZM_ZoneEntropy	649
Wavelet-HHL_GLSZM_ZonePercentage	650
Wavelet-HHL_GLSZM_ZoneVariance	651
Case-1_wavelet-HHL_ngtdm_Busyness	652
Wavelet-HHL_NGTDM_Coarseness	653
Wavelet-HHL_NGTDM_Complexity	654
Wavelet-HHL_NGTDM_Contrast	655
Wavelet-HHL_NGTDM_Strength	656
Wavelet-HHL_GLDM_DependenceEntropy	657
Wavelet-HHL_GLDM_DependenceNonUniformity	658
Wavelet-HHL_GLDM_DependenceNonUniformityNormalized	659
Wavelet-HHL_GLDM_DependenceVariance	660
Wavelet-HHL_GLDM_GrayLevelNonUniformity	661
Wavelet-HHL_GLDM_GrayLevelVariance	662
Wavelet-HHL_GLDM_HighGrayLevelEmphasis	663
Wavelet-HHL_GLDM_LargeDependenceEmphasis	664
Wavelet-HHL_GLDM_LargeDependenceHighGrayLevelEmphasis	665
Wavelet-HHL_GLDM_LargeDependenceLowGrayLevelEmphasis	666
Wavelet-HHL_GLDM_LowGrayLevelEmphasis	667
Wavelet-HHL_GLDM_SmallDependenceEmphasis	668
Wavelet-HHL_GLDM_SmallDependenceHighGrayLevelEmphasis	669
Wavelet-HHL_GLDM_SmallDependenceLowGrayLevelEmphasis	670
Wavelet-HHH_firstorder_10Percentile	671
Wavelet-HHH_firstorder_90Percentile	672
Wavelet-HHH_firstorder_Energy	673
Wavelet-HHH_firstorder_Entropy	674
Wavelet-HHH_firstorder_InterquartileRange	675
Wavelet-HHH_firstorder_Kurtosis	676
Wavelet-HHH_firstorder_Maximum	677
Wavelet-HHH_firstorder_MeanAbsoluteDeviation	678
Wavelet-HHH_firstorder_Mean	679
Wavelet-HHH_firstorder_Median	680
Wavelet-HHH_firstorder_Minimum	681
Wavelet-HHH_firstorder_Range	682
Wavelet-HHH_firstorder_RobustMeanAbsoluteDeviation	683
Wavelet-HHH_firstorder_RootMeanSquared	684
Wavelet-HHH_firstorder_Skewness	685
Wavelet-HHH_firstorder_TotalEnergy	686
Wavelet-HHH_firstorder_Uniformity	687
Wavelet-HHH_firstorder_Variance	688
Wavelet-HHH_GLCM_Autocorrelation	689
Wavelet-HHH_GLCM_ClusterProminence	690
Wavelet-HHH_GLCM_ClusterShade	691
Wavelet-HHH_GLCM_ClusterTendency	692
Wavelet-HHH_GLCM_Contrast	693
Wavelet-HHH_GLCM_Correlation	694
Wavelet-HHH_GLCM_DifferenceAverage	695
Wavelet-HHH_GLCM_DifferenceEntropy	696
Wavelet-HHH_GLCM_DifferenceVariance	697
Wavelet-HHH_GLCM_LD	698
Wavelet-HHH_GLCM_LDM	699
Wavelet-HHH_GLCM_LDMN	700
Wavelet-HHH_GLCM_LDN	701
Wavelet-HHH_GLCM_LMC1	702
Wavelet-HHH_GLCM_LMC2	703
Wavelet-HHH_GLCM_InverseVariance	704
Wavelet-HHH_GLCM_JointAverage	705
Wavelet-HHH_GLCM_JointEnergy	706
Wavelet-HHH_GLCM_JointEntropy	707
Wavelet-HHH_GLCM_MCC	708
Wavelet-HHH_GLCM_MaximumProbability	709
Wavelet-HHH_GLCM_SumAverage	710
Wavelet-HHH_GLCM_SumEntropy	711
Wavelet-HHH_GLCM_SumSquares	712
Wavelet-HHH_GLRLM_GrayLevelNonUniformity	713
Wavelet-HHH_GLRLM_GrayLevelNonUniformityNormalized	714
Wavelet-HHH_GLRLM_GrayLevelVariance	715
Wavelet-HHH_GLRLM_HighGrayLevelRunEmphasis	716
Wavelet-HHH_GLRLM_LongRunEmphasis	717
Wavelet-HHH_GLRLM_LongRunHighGrayLevelEmphasis	718
Wavelet-HHH_GLRLM_LongRunLowGrayLevelEmphasis	719
Wavelet-HHH_GLRLM_LowGrayLevelRunEmphasis	720
Wavelet-HHH_GLRLM_RunEntropy	721
Wavelet-HHH_GLRLM_RunLengthNonUniformity	722
Wavelet-HHH_GLRLM_RunLengthNonUniformityNormalized	723
Wavelet-HHH_GLRLM_RunPercentage	724
Wavelet-HHH_GLRLM_RunVariance	725
Wavelet-HHH_GLRLM_ShortRunEmphasis	726
Wavelet-HHH_GLRLM_ShortRunHighGrayLevelEmphasis	727
Wavelet-HHH_GLRLM_ShortRunLowGrayLevelEmphasis	728
Wavelet-HHH_GLSZM_GrayLevelNonUniformity	729
Wavelet-HHH_GLSZM_GrayLevelNonUniformityNormalized	730
Wavelet-HHH_GLSZM_GrayLevelVariance	731
Wavelet-HHH_GLSZM_HighGrayLevelZoneEmphasis	732
Wavelet-HHH_GLSZM_LargeAreaEmphasis	733
Wavelet-HHH_GLSZM_LargeAreaHighGrayLevelEmphasis	734
Wavelet-HHH_GLSZM_LargeAreaLowGrayLevelEmphasis	735
Wavelet-HHH_GLSZM_LowGrayLevelZoneEmphasis	736
Wavelet-HHH_GLSZM_SizeZoneNonUniformity	737
Wavelet-HHH_GLSZM_SizeZoneNonUniformityNormalized	738
Wavelet-HHH_GLSZM_SmallAreaEmphasis	739
Wavelet-HHH_GLSZM_SmallAreaHighGrayLevelEmphasis	740
Wavelet-HHH_GLSZM_SmallAreaLowGrayLevelEmphasis	741
Wavelet-HHH_GLSZM_ZoneEntropy	742
Wavelet-HHH_GLSZM_ZonePercentage	743
Wavelet-HHH_GLSZM_ZoneVariance	744
Wavelet-HHH_NGTDM_Busyness	745
Wavelet-HHH_NGTDM_Coarseness	746
Wavelet-HHH_NGTDM_Complexity	747
Wavelet-HHH_NGTDM_Contrast	748
Wavelet-HHH_NGTDM_Strength	749
Wavelet-HHH_GLDM_DependenceEntropy	750
Wavelet-HHH_GLDM_DependenceNonUniformity	751
Wavelet-HHH_GLDM_DependenceNonUniformityNormalized	752
Wavelet-HHH_GLDM_DependenceVariance	753
Wavelet-HHH_GLDM_GrayLevelNonUniformity	754
Wavelet-HHH_GLDM_GrayLevelVariance	755
Wavelet-HHH_GLDM_HighGrayLevelEmphasis	756
Wavelet-HHH_GLDM_LargeDependenceEmphasis	757
Wavelet-HHH_GLDM_LargeDependenceHighGrayLevelEmphasis	758
Wavelet-HHH_GLDM_LargeDependenceLowGrayLevelEmphasis	759
Wavelet-HHH_GLDM_LowGrayLevelEmphasis	760
Wavelet-HHH_GLDM_SmallDependenceEmphasis	761
Wavelet-HHH_GLDM_SmallDependenceHighGrayLevelEmphasis	762
Wavelet-HHH_GLDM_SmallDependenceLowGrayLevelEmphasis	763
Wavelet-LLL_firstorder_10Percentile	764
Wavelet-LLL_firstorder_90Percentile	765
Wavelet-LLL_firstorder_Energy	766
Wavelet-LLL_firstorder_Entropy	767
Wavelet-LLL_firstorder_InterquartileRange	768
Wavelet-LLL_firstorder_Kurtosis	769
Wavelet-LLL_firstorder_Maximum	770
Wavelet-LLL_firstorder_MeanAbsoluteDeviation	771
Wavelet-LLL_firstorder_Mean	772
Wavelet-LLL_firstorder_Median	773
Wavelet-LLL_firstorder_Minimum	774
Wavelet-LLL_firstorder_Range	775
Wavelet-LLL_firstorder_RobustMeanAbsoluteDeviation	776
Wavelet-LLL_firstorder_RootMeanSquared	777
Wavelet-LLL_firstorder_Skewness	778
Wavelet-LLL_firstorder_TotalEnergy	779
Wavelet-LLL_firstorder_Uniformity	780
Wavelet-LLL_firstorder_Variance	781
Wavelet-LLL_GLCM_Autocorrelation	782
Wavelet-LLL_GLCM_ClusterProminence	783
Wavelet-LLL_GLCM_ClusterShade	784
Wavelet-LLL_GLCM_ClusterTendency	785
Wavelet-LLL_GLCM_Contrast	786
Wavelet-LLL_GLCM_Correlation	787
Wavelet-LLL_GLCM_DifferenceAverage	788
Wavelet-LLL_GLCM_DifferenceEntropy	789
Wavelet-LLL_GLCM_DifferenceVariance	790
Wavelet-LLL_GLCM_LD	791
Wavelet-LLL_GLCM_LDM	792
Wavelet-LLL_GLCM_LDMN	793
Wavelet-LLL_GLCM_LDN	794
Wavelet-LLL_GLCM_LMC1	795
Wavelet-LLL_GLCM_LMC2	796
Wavelet-LLL_GLCM_InverseVariance	797
Wavelet-LLL_GLCM_JointAverage	798
Wavelet-LLL_GLCM_JointEnergy	799
Wavelet-LLL_GLCM_JointEntropy	800
Wavelet-LLL_GLCM_MCC	801
Wavelet-LLL_GLCM_MaximumProbability	802
Wavelet-LLL_GLCM_SumAverage	803
Wavelet-LLL_GLCM_SumEntropy	804
Wavelet-LLL_GLCM_SumSquares	805
Wavelet-LLL_GLRLM_GrayLevelNonUniformity	806
Wavelet-LLL_GLRLM_GrayLevelNonUniformityNormalized	807
Wavelet-LLL_GLRLM_GrayLevelVariance	808
Wavelet-LLL_GLRLM_HighGrayLevelRunEmphasis	809
Wavelet-LLL_GLRLM_LongRunEmphasis	810
Wavelet-LLL_GLRLM_LongRunHighGrayLevelEmphasis	811
Wavelet-LLL_GLRLM_LongRunLowGrayLevelEmphasis	812
Wavelet-LLL_GLRLM_LowGrayLevelRunEmphasis	813
Wavelet-LLL_GLRLM_RunEntropy	814
Wavelet-LLL_GLRLM_RunLengthNonUniformity	815
Wavelet-LLL_GLRLM_RunLengthNonUniformityNormalized	816
Wavelet-LLL_GLRLM_RunPercentage	817
Wavelet-LLL_GLRLM_RunVariance	818
Wavelet-LLL_GLRLM_ShortRunEmphasis	819
Wavelet-LLL_GLRLM_ShortRunHighGrayLevelEmphasis	820
Wavelet-LLL_GLRLM_ShortRunLowGrayLevelEmphasis	821
Wavelet-LLL_GLSZM_GrayLevelNonUniformity	822
Wavelet-LLL_GLSZM_GrayLevelNonUniformityNormalized	823
Wavelet-LLL_GLSZM_GrayLevelVariance	824
Wavelet-LLL_GLSZM_HighGrayLevelZoneEmphasis	825
Wavelet-LLL_GLSZM_LargeAreaEmphasis	826
Wavelet-LLL_GLSZM_LargeAreaHighGrayLevelEmphasis	827
Wavelet-LLL_GLSZM_LargeAreaLowGrayLevelEmphasis	828
Wavelet-LLL_GLSZM_LowGrayLevelZoneEmphasis	829
Wavelet-LLL_GLSZM_SizeZoneNonUniformity	830
Wavelet-LLL_GLSZM_SizeZoneNonUniformityNormalized	831
Wavelet-LLL_GLSZM_SmallAreaEmphasis	832
Wavelet-LLL_GLSZM_SmallAreaHighGrayLevelEmphasis	833
Wavelet-LLL_GLSZM_SmallAreaLowGrayLevelEmphasis	834
Wavelet-LLL_GLSZM_ZoneEntropy	835
Wavelet-LLL_GLSZM_ZonePercentage	836
Wavelet-LLL_GLSZM_ZoneVariance	837
Wavelet-LLL_NGTDM_Busyness	838
Wavelet-LLL_NGTDM_Coarseness	839
Wavelet-LLL_NGTDM_Complexity	840
Wavelet-LLL_NGTDM_Contrast	841
Wavelet-LLL_NGTDM_Strength	842
Wavelet-LLL_GLDM_DependenceEntropy	843
Wavelet-LLL_GLDM_DependenceNonUniformity	844
Wavelet-LLL_GLDM_DependenceNonUniformityNormalized	845
Wavelet-LLL_GLDM_DependenceVariance	846
Wavelet-LLL_GLDM_GrayLevelNonUniformity	847
Wavelet-LLL_GLDM_GrayLevelVariance	848
Wavelet-LLL_GLDM_HighGrayLevelEmphasis	849
Wavelet-LLL_GLDM_LargeDependenceEmphasis	850
Wavelet-LLL_GLDM_LargeDependenceHighGrayLevelEmphasis	851
Wavelet-LLL_GLDM_LargeDependenceLowGrayLevelEmphasis	852
Wavelet-LLL_GLDM_LowGrayLevelEmphasis	853
Wavelet-LLL_GLDM_SmallDependenceEmphasis	854
Wavelet-LLL_GLDM_SmallDependenceHighGrayLevelEmphasis	855
Wavelet-LLL_GLDM_SmallDependenceLowGrayLevelEmphasis	856
